# Supplementary material for: Comparison of Antero-Lateral Thigh Flap and Vastus Lateralis Muscle Flap for the Treatment of Extensive Scalp Defects—A Retrospective Cohort Study
Source: J Clin Med. 2023 Sep 26;12(19):6208. doi: 10.3390/jcm12196208 (PMC10573281; doi:10.3390/jcm12196208)
Supplement: Supplementary file 1 [file jcm-12-06208-s001.zip]

Archive with 2 entries (2 files):
- STROBE Statement.pdf
- Supplementary Figure S1.tif
